# Supplementary material for: Thin Films of Metal-Organic Framework Interfaces Obtained by Laser Evaporation
Source: Nanomaterials (Basel). 2021 May 21;11(6):1367. doi: 10.3390/nano11061367 (PMC8224316; doi:10.3390/nano11061367)
Supplement: Supplementary file 1 [file nanomaterials-11-01367-s001.zip]

Archive with 1 entries (1 files):
- nanomaterials-1169438-supplementary.pdf
